# Supplementary material for: Novel Approach in Rectovaginal Fistula Treatment: Combination of Modified Martius Flap and Autologous Micro-Fragmented Adipose Tissue
Source: Biomedicines. 2023 Sep 11;11(9):2509. doi: 10.3390/biomedicines11092509 (PMC10525900; doi:10.3390/biomedicines11092509)
Supplement: Supplementary file 1 [file biomedicines-11-02509-s001.zip]

Archive with 1 entries (1 files):
- biomedicines-2583373-supplementary.mp4
